# Supplementary material for: COVID-19 and Media datasets: Period- and location-specific textual data mining
Source: Data Brief. 2020 Sep 30;33:106356. doi: 10.1016/j.dib.2020.106356 (PMC7525263; doi:10.1016/j.dib.2020.106356)
Supplement: Supplementary file 1 [file mmc1.xml]

<?xml version="1.0" encoding="utf-8" standalone="no"?>
<data>
  <datasets>
    <author>mathieu.roche@cirad.fr</author>
    <type>1</type>
    <dataset>
      <name>COVID-19 and Media Dataset: Mining textual data according periods and countries (UK, Spain, France)</name>
      <caption />
      <description>These datasets contain a set of news articles in English, French and Spanish extracted from Medisys (i.e. advanced search) according dedicated criteria. The datasets are composed of: (1) A corpus preprocessed for the BioTex tool (*.txt) [~ 900 texts]; (2) The same corpus preprocessed for the Weka tool (*.arff); (3) Terms extracted with BioTex according spatio-temporal criteria [~ 9000 terms].
</description>
      <filetype>
        <name />
      </filetype>
      <filesize />
      <source>0</source>
      <sourcename>Original Data</sourcename>
      <access>
        <type>1</type>
        <name>Data available in data repository</name>
        <reponame>Dataverse</reponame>
        <PersistentId>doi:10.18167/DVN1/ZUA8MF,</PersistentId>
        <deeplinkurl>https://dataverse.cirad.fr/dataset.xhtml?persistentId=doi:10.18167/DVN1/ZUA8MF</deeplinkurl>
      </access>
    </dataset>
  </datasets>
</data>
